# Supplementary material for: Impact of Air Temperature and Humidity on Performance of Heat-Source-Free Water-Floating Single-Walled Carbon Nanotube Thermoelectric Generators for IoT Sensors
Source: Sensors (Basel). 2025 Dec 7;25(24):7445. doi: 10.3390/s25247445 (PMC12736923; doi:10.3390/s25247445)
Supplement: Supplementary file 1 [file sensors-25-07445-s001.zip]

Archive with 1 entries (1 files):
- sensors-3979937-supplementary.pdf
